# Supplementary material for: Analysis of seroprevalence and risk factors for syphilis and HIV among female sex workers and transgender individuals in different cities of Sindh, Pakistan
Source: PLoS One. 2025 Jan 24;20(1):e0312683. doi: 10.1371/journal.pone.0312683 (PMC11761625; doi:10.1371/journal.pone.0312683)
Supplement: S1 File — (CSV) [file pone.0312683.s001.csv]

Age-group	Education	Marital status	Income	HIV status	Years in profession	Types of Sex	Condom use	Average number of clients	Drug use	Blood transfusion	Syphilis positive
3	1	3	1	1	1	1	4	1	1	2	0
4	1	2	1	1	1	1	4	1	2	2	0
2	3	1	1	2	2	1	1	4	1	2	0
3	3	2	1	2	4	1	1	2	2	2	0
2	1	2	1	2	1	1	1	2	2	2	0
2	1	2	1	1	1	1	3	2	2	2	0
2	3	1	2	2	2	4	3	4	2	2	0
3	4	5	2	2	3	4	4	3	2	2	0
3	2	2	1	2	3	1	2	2	2	2	0
3	3	3	3	1	4	1	4	2	2	2	1
2	3	2	3	2	2	1	1	2	2	2	0
3	3	2	3	1	2	1	1	1	2	2	0
3	3	1	1	1	1	1	1	1	2	2	0
3	1	2	2	2	1	1	1	3	2	2	0
3	1	5	2	3	3	1	3	3	2	2	0
3	3	2	1	2	1	4	4	4	2	2	0
3	1	5	1	1	2	1	4	2	2	1	0
3	1	2	1	1	1	1	1	1	2	1	0
3	1	3	1	1	2	1	1	2	2	2	1
3	2	2	1	2	1	1	1	4	2	2	0
3	1	3	1	2	4	1	1	2	2	1	1
3	2	2	1	2	1	1	1	1	2	2	0
2	3	4	1	2	1	1	1	2	2	2	0
3	2	2	2	2	4	1	1	2	2	2	0
2	1	2	1	1	3	1	3	2	2	2	0
4	3	5	1	1	1	1	1	2	2	2	0
3	3	2	1	2	2	4	3	4	2	2	0
3	2	2	1	1	1	1	3	1	1	2	0
4	3	3	3	2	1	1	2	2	2	2	0
4	3	2	1	2	4	4	3	3	2	2	0
3	2	2	2	1	3	1	3	4	2	2	0
3	1	2	2	1	4	1	3	3	2	2	0
3	1	2	2	1	4	1	3	3	2	2	0
4	3	2	1	2	4	1	3	4	1	2	0
3	1	2	2	1	3	4	3	4	1	2	0
3	2	2	1	1	4	1	3	2	2	2	0
2	3	1	1	1	1	1	3	2	1	2	0
3	1	2	1	2	1	1	3	2	2	2	0
3	1	2	1	1	3	1	3	3	2	2	0
3	2	2	1	4	4	1	3	2	2	1	0
3	2	2	1	2	1	4	2	4	2	2	0
4	1	2	2	1	4	4	1	4	2	2	0
2	1	2	2	1	2	4	3	2	2	2	0
2	1	2	2	2	1	1	3	2	2	2	0
4	3	3	1	1	3	1	3	2	1	2	0
3	2	2	2	2	3	4	1	3	1	2	0
2	3	1	1	1	3	4	3	2	1	2	0
4	4	3	3	2	4	4	1	2	1	2	0
3	2	2	1	1	3	1	3	3	2	2	0
4	1	5	1	1	2	1	2	2	2	2	0
3	1	3	2	2	3	1	4	3	1	2	0
3	3	2	2	2	3	1	3	3	2	2	0
3	2	3	2	2	3	1	3	4	2	2	0
3	1	2	1	3	2	1	1	3	1	2	0
2	1	1	1	2	1	4	1	2	1	2	1
2	1	2	1	2	2	1	1	2	2	2	0
3	3	3	1	2	1	1	1	4	2	1	0
4	3	4	1	4	3	1	3	4	2	2	0
3	1	5	2	2	4	1	3	3	2	2	0
3	1	2	2	1	2	1	3	3	2	2	0
3	1	2	2	1	2	1	1	2	2	2	0
3	3	2	3	4	2	4	3	4	2	2	0
3	2	2	3	4	4	4	3	4	2	2	0
3	3	2	3	4	4	4	3	2	2	2	0
3	1	2	2	1	4	4	2	4	2	2	0
3	1	2	3	4	4	1	3	4	2	2	0
3	2	1	3	1	4	1	3	3	2	2	0
2	2	2	1	1	3	1	3	2	2	2	0
2	1	1	1	1	2	1	3	1	2	2	0
3	1	3	1	2	4	1	3	4	2	2	0
3	2	5	2	2	3	4	4	3	1	2	0
2	2	1	3	2	4	1	4	3	2	2	0
3	2	2	4	4	3	1	3	4	2	2	0
3	1	2	3	4	4	4	3	4	2	2	0
4	1	2	2	4	4	4	3	4	2	2	0
3	1	2	3	1	4	4	1	4	2	2	0
2	3	1	4	1	3	1	3	4	2	2	0
2	2	2	3	4	4	4	3	4	2	2	0
3	1	2	2	2	3	1	4	3	2	2	0
3	1	2	2	2	4	1	3	3	2	2	0
2	2	1	1	1	3	1	4	3	2	2	0
2	1	2	3	1	2	4	1	4	2	2	0
3	2	2	4	1	3	4	1	4	2	2	0
3	1	2	3	1	2	1	1	4	2	2	0
3	2	2	3	1	3	4	1	4	2	2	0
3	1	2	3	1	4	1	1	4	2	2	0
3	2	2	3	1	1	4	3	4	2	2	0
3	1	1	3	2	4	1	3	3	2	2	1
1	1	1	2	2	4	1	4	3	2	2	0
3	1	2	3	2	4	1	3	3	2	2	0
3	2	2	1	2	2	1	4	3	2	2	0
2	2	1	2	2	3	1	2	2	2	2	0
3	2	2	3	4	3	4	3	3	2	2	0
3	1	2	2	1	3	4	2	3	2	2	0
3	2	2	2	1	1	4	2	3	1	2	0
3	1	3	2	2	4	1	1	4	1	3	0
3	1	1	2	2	4	1	3	4	2	3	0
3	3	2	2	2	3	3	3	3	1	2	0
3	2	4	2	2	3	1	4	3	1	3	0
3	2	2	1	2	3	1	4	2	2	2	0
3	1	2	1	3	2	1	2	4	1	1	0
3	2	2	1	1	3	1	4	4	1	1	0
4	3	2	2	2	4	1	3	2	2	2	0
3	3	2	2	2	3	1	3	3	2	2	1
3	1	2	3	2	2	1	3	2	2	2	0
3	2	3	1	2	3	4	3	2	1	3	0
3	1	2	2	2	2	1	3	3	2	2	0
3	2	2	3	2	3	1	3	3	2	2	0
2	1	2	1	2	4	4	1	3	1	3	0
3	1	4	2	2	3	1	3	4	2	2	0
2	1	1	1	2	3	4	3	3	2	2	1
3	2	2	1	2	4	1	4	3	2	2	0
3	1	2	1	1	1	1	4	2	2	2	0
3	1	2	2	2	3	1	3	3	2	2	0
3	2	3	3	2	3	1	3	2	2	2	0
2	1	1	4	2	2	1	3	3	2	2	0
1	2	1	3	2	3	1	2	3	2	2	0
2	1	2	1	1	1	1	4	1	2	2	0
2	2	1	2	2	3	1	3	2	2	2	0
3	3	3	2	2	3	4	1	3	2	2	0
3	3	2	2	2	3	4	1	3	1	2	0
3	1	2	1	1	4	1	4	2	2	2	0
3	1	3	2	1	4	4	4	3	1	1	0
4	2	5	2	4	4	1	4	2	1	3	0
3	1	2	1	1	4	4	3	3	2	2	0
3	1	2	1	1	4	1	3	2	2	2	0
2	3	2	3	2	3	1	3	3	2	2	1
2	2	2	2	2	4	1	3	2	2	2	0
2	2	2	1	2	3	1	1	2	2	2	0
3	1	1	1	2	2	1	3	3	2	2	0
3	1	4	1	2	2	1	3	2	2	2	1
3	3	2	1	1	2	1	2	3	2	2	0
3	2	5	1	2	1	1	1	4	2	2	0
4	1	2	1	2	1	1	1	2	2	1	0
3	3	2	3	2	3	4	4	4	2	1	0
4	1	2	1	1	4	1	2	4	2	1	0
4	1	5	1	1	4	1	2	4	2	2	0
2	1	1	1	1	2	4	3	3	2	2	0
4	1	2	1	1	4	1	2	3	2	2	0
3	2	5	1	1	1	1	3	4	2	2	0
3	1	2	1	2	1	1	3	4	2	1	0
2	2	3	1	2	4	1	3	4	2	2	0
3	1	1	2	2	4	1	2	4	2	1	0
3	3	2	2	2	1	1	3	4	2	2	1
2	1	3	1	2	2	1	1	4	2	2	1
3	1	2	2	2	1	1	2	4	2	2	0
3	3	2	3	2	2	1	1	4	1	2	0
3	3	1	3	2	1	1	1	4	2	2	0
3	2	3	1	3	4	1	3	4	1	1	0
2	2	1	2	1	2	1	3	4	1	2	0
2	1	2	1	1	1	1	3	3	1	2	0
4	1	4	1	2	4	1	3	4	1	2	1
3	2	2	1	1	2	1	3	4	1	2	0
4	2	2	1	2	4	1	1	4	2	1	0
3	1	1	1	1	1	1	3	3	2	2	0
3	2	2	1	2	1	1	1	1	2	1	0
2	1	2	1	2	1	1	3	1	2	2	0
4	1	2	2	2	4	1	3	4	1	2	0
3	1	2	2	1	1	1	3	4	1	2	1
3	1	5	1	2	2	1	3	4	2	2	0
4	2	5	1	1	3	1	3	1	1	2	0
2	1	2	1	1	2	1	2	2	1	2	0
3	1	2	1	1	1	1	2	1	2	2	0
2	1	2	1	1	2	1	3	1	2	2	1
4	1	1	1	2	4	1	3	4	1	1	0
4	1	2	2	1	4	1	3	3	1	2	0
4	1	2	2	1	4	4	3	4	1	1	0
2	3	1	1	1	1	1	2	2	2	2	0
4	3	2	2	1	1	1	2	2	2	2	0
2	1	1	1	1	2	4	3	3	1	2	0
3	2	2	2	1	1	4	3	4	2	1	0
3	1	2	1	1	4	1	2	4	2	2	0
3	1	2	1	1	4	4	2	4	2	1	0
4	3	2	1	1	2	1	2	1	2	2	0
3	2	2	2	1	1	4	3	4	2	2	1
3	2	2	2	1	1	4	3	4	2	2	0
3	1	2	2	1	1	4	3	4	2	2	1
3	1	3	3	2	4	4	2	4	1	2	0
3	3	2	1	2	3	1	3	1	2	2	0
3	4	2	2	2	4	1	1	2	1	1	0
3	1	5	2	1	1	4	3	4	2	1	0
3	2	3	1	1	1	1	3	4	2	2	0
3	1	2	1	1	1	1	3	4	2	2	0
3	2	5	1	1	1	1	4	4	2	2	0
3	4	2	1	2	1	1	2	1	2	1	0
4	3	2	1	2	2	1	3	1	2	2	0
4	3	2	2	2	4	1	2	4	2	2	0
3	1	2	1	2	3	4	2	2	2	1	0
3	1	2	2	1	1	1	3	4	2	2	0
3	1	2	2	1	1	1	2	4	2	2	1
2	3	3	1	2	1	1	3	3	1	2	0
2	2	2	1	1	2	1	1	1	2	2	0
3	1	2	1	2	2	1	3	2	2	2	0
3	1	2	1	2	2	1	3	2	2	1	0
4	3	2	1	2	2	1	2	1	2	2	0
3	1	2	3	1	4	4	3	4	1	1	0
3	1	2	2	1	4	1	3	4	2	2	0
3	1	2	2	2	3	1	3	4	2	2	0
3	1	2	1	2	3	1	3	4	2	2	0
3	2	1	1	2	2	1	3	4	1	2	0
3	1	2	1	2	3	1	3	4	2	2	0
3	1	2	1	2	2	1	3	4	1	2	1
3	2	2	2	2	2	1	2	4	2	2	0
3	1	2	2	2	3	1	3	4	2	2	0
3	1	2	2	2	3	1	3	4	1	2	0
3	1	2	1	2	4	1	3	4	1	2	0
3	2	2	2	2	3	1	3	4	2	2	0
3	1	2	2	2	3	1	3	4	2	2	0
3	2	3	1	2	4	1	3	4	2	1	0
4	2	2	1	2	4	1	3	4	2	2	0
3	1	2	2	2	4	1	3	4	1	1	0
3	1	2	1	2	4	1	3	4	2	2	0
3	1	2	1	2	4	1	3	4	2	2	1
3	2	2	1	1	4	1	3	4	1	2	1
3	1	2	1	2	4	1	3	4	2	2	0
3	1	2	1	2	4	1	3	4	1	2	0
3	2	2	1	2	1	1	3	4	2	2	0
3	2	3	1	2	4	1	3	4	2	1	0
3	1	2	1	2	4	1	3	4	2	2	1
3	1	2	1	2	3	1	3	4	2	1	1
3	2	3	1	2	2	1	3	4	2	2	0
3	2	2	1	1	2	1	2	1	2	2	0
4	2	4	1	1	1	1	3	1	2	1	0
4	1	2	1	1	1	1	2	1	2	2	0
3	1	3	2	3	4	1	3	2	2	2	0
2	1	2	1	2	4	1	3	4	1	2	0
3	1	2	1	2	4	1	3	4	2	2	0
3	1	1	1	2	4	1	3	4	2	2	0
3	1	2	2	2	4	1	3	4	1	2	1
4	1	5	1	3	4	1	3	4	1	2	0
3	1	1	2	2	3	1	3	4	2	2	1
4	1	2	1	2	2	1	3	2	2	2	0
3	1	1	1	2	4	1	3	3	2	2	0
1	2	1	2	2	4	4	4	4	2	2	0
3	1	2	1	2	2	1	3	2	2	2	0
3	2	1	2	2	4	4	3	3	2	1	0
2	1	2	1	2	2	1	3	1	2	2	0
3	1	5	1	1	3	1	3	2	1	2	0
3	3	2	1	3	2	1	3	2	2	2	0
1	1	1	1	1	2	1	3	2	2	2	1
4	1	2	2	1	4	1	3	1	1	1	0
4	2	2	1	2	3	1	3	2	1	1	0
4	1	1	1	2	4	1	3	2	2	1	0
3	4	1	1	2	4	4	3	3	2	2	0
3	2	1	1	2	3	1	3	2	2	1	0
4	2	5	1	2	4	1	3	2	2	2	0
4	2	5	1	2	2	1	3	2	2	2	0
3	2	2	1	2	3	1	3	2	2	2	0
2	1	1	1	2	3	1	3	2	2	2	0
3	1	1	1	2	2	1	3	2	2	2	0
3	2	1	2	2	4	4	3	2	2	1	0
3	2	2	1	2	3	1	3	2	1	1	0
2	1	2	2	2	3	1	2	1	2	1	1
2	1	1	2	2	3	1	3	3	2	2	0
1	1	1	1	2	2	1	3	2	2	2	0
3	4	1	4	2	3	1	3	4	1	2	0
3	1	2	1	1	4	1	3	3	1	2	0
1	1	1	2	2	4	1	1	3	2	1	0
3	1	2	2	2	3	1	1	3	2	2	1
3	2	2	1	2	3	1	3	2	2	2	0
2	1	2	1	2	3	1	3	2	2	2	0
4	2	2	1	2	3	1	3	2	2	2	0
3	2	2	1	2	3	1	3	3	2	1	0
3	1	2	1	2	4	1	3	3	2	2	0
4	1	2	1	2	4	1	1	4	2	2	0
4	1	2	1	1	3	4	3	3	2	1	0
1	1	1	1	2	3	1	3	3	2	2	0
4	1	2	1	2	3	1	3	3	2	2	0
3	2	2	2	2	4	1	3	3	2	1	0
4	1	2	1	2	4	1	3	3	2	1	0
3	1	4	1	2	4	1	3	4	1	1	0
3	1	1	1	2	4	1	3	3	1	1	0
3	1	2	1	2	2	1	3	3	2	1	0
2	1	2	1	2	4	1	1	3	2	2	0
3	1	2	1	2	4	1	4	3	2	2	0
2	1	2	1	2	4	1	3	3	2	2	0
3	3	2	2	2	4	1	1	4	2	1	0
2	3	1	2	2	3	1	3	3	2	2	0
3	1	2	1	2	4	4	3	3	2	2	1
4	1	2	1	2	4	1	3	3	1	2	0
3	3	2	1	2	3	1	3	2	2	2	0
3	2	2	1	2	4	1	3	3	2	1	0
3	1	2	1	2	4	1	3	3	2	2	0
3	1	2	2	2	4	1	3	2	1	2	0
3	1	2	2	2	3	1	2	1	2	2	0
3	1	2	1	2	4	1	2	1	2	2	0
4	1	2	2	2	4	1	4	4	1	1	0
3	3	2	2	2	3	1	3	3	2	1	1
2	3	2	2	2	3	1	3	3	1	1	0
4	2	2	2	2	4	1	3	3	2	2	0
4	3	2	2	2	4	4	3	3	1	2	0
3	1	2	2	2	4	1	4	3	2	2	0
3	4	2	2	2	4	1	3	3	2	2	1
3	1	1	2	2	4	1	3	4	2	2	0
3	1	2	1	2	4	1	3	3	2	2	0
3	1	2	2	2	4	1	3	3	2	2	0
2	1	2	1	2	4	1	3	3	2	2	0
3	1	2	2	2	4	1	3	3	2	2	0
3	1	3	2	2	3	1	3	3	2	2	0
3	1	2	2	2	4	1	3	3	2	1	0
2	1	2	2	2	4	1	3	3	2	2	1
4	2	2	2	2	4	1	3	4	1	1	0
4	1	2	3	2	4	4	3	3	1	3	1
3	2	2	2	2	4	1	3	3	2	2	0
3	2	2	2	2	3	1	3	3	2	2	1
4	1	2	2	2	4	1	3	3	2	1	0
3	2	3	3	1	4	4	3	3	2	1	0
2	1	2	3	2	4	1	3	4	2	1	1
3	1	2	2	2	4	1	3	3	2	1	1
3	2	2	2	2	4	1	3	3	2	2	0
3	3	2	2	2	4	1	3	3	2	2	0
4	1	5	2	2	4	1	3	3	2	2	0
3	1	2	2	2	4	1	3	3	1	1	0
3	1	2	2	2	4	1	3	3	2	1	0
3	1	2	2	2	4	1	3	3	2	1	0
3	1	2	2	2	4	1	3	3	1	2	0
4	1	2	3	2	4	1	3	3	2	2	0
3	1	1	2	2	1	1	3	3	2	2	0
2	2	1	2	2	3	1	4	3	2	2	0
3	1	2	2	2	4	1	3	3	2	2	0
3	4	1	2	2	4	1	3	3	2	2	0
2	4	1	2	2	3	1	3	3	2	2	0
3	2	2	2	2	4	1	3	3	2	2	0
2	1	2	2	2	4	1	3	2	2	2	0
2	1	2	2	2	4	1	3	3	1	2	0
2	1	2	2	2	4	1	3	3	2	2	0
3	1	2	2	2	4	1	3	3	2	2	0
1	1	2	2	2	1	1	3	3	2	2	0
3	1	2	2	2	2	1	3	3	2	2	0
3	1	2	2	2	4	1	3	3	2	2	0
3	2	2	2	2	4	1	3	3	2	2	0
3	2	2	1	2	4	4	3	3	2	2	1
3	1	2	1	2	4	1	3	3	2	2	1
3	2	2	1	2	4	1	3	2	2	2	1
3	2	2	1	2	4	4	3	2	2	2	1
3	1	2	1	2	4	1	3	3	2	2	1
3	1	2	1	2	4	4	3	3	2	2	0
3	2	2	1	2	4	1	3	3	2	2	0
3	2	2	1	2	4	4	3	2	2	2	0
4	2	2	3	2	4	1	3	3	2	2	0
3	2	2	1	2	4	1	3	3	2	2	0
3	2	2	1	2	4	4	3	3	2	2	0
3	2	2	1	2	4	1	3	2	2	2	0
3	1	2	1	2	4	4	3	2	2	2	0
3	2	2	1	2	4	4	3	3	2	2	0
3	1	2	1	2	4	1	3	2	2	2	0
3	2	2	1	2	4	1	3	2	2	2	0
3	2	2	1	2	4	1	3	2	2	2	0
3	2	2	1	2	4	1	3	2	2	2	0
3	3	1	1	2	4	1	3	3	2	2	0
3	1	2	1	2	4	1	3	3	2	2	0
3	2	2	1	2	4	1	3	3	2	2	0
3	2	2	1	2	4	1	3	3	2	2	0
3	1	2	1	2	4	1	3	2	2	2	0
2	2	2	1	2	4	1	3	2	2	2	0
3	2	2	1	2	4	4	3	2	2	2	0
3	2	2	1	2	4	1	3	2	2	2	0
3	2	2	1	2	4	1	3	2	2	2	0
3	1	2	1	2	4	1	1	3	2	2	0
3	1	2	1	2	3	1	3	3	2	2	0
3	1	2	1	2	4	1	3	3	2	2	0
4	1	2	1	2	3	1	3	4	2	3	0
3	2	2	1	2	4	1	3	3	2	2	0
3	2	2	1	2	4	1	3	3	2	2	0
3	1	2	1	2	4	1	3	3	2	2	0
3	1	2	1	2	4	1	3	3	2	2	0
3	1	2	1	2	4	1	3	3	2	2	0
3	1	2	1	2	4	1	3	3	2	2	0
3	1	2	1	2	4	1	3	3	2	2	0
3	1	2	1	2	4	1	3	3	2	2	0
3	2	2	1	2	4	1	3	3	2	2	0
3	1	2	1	2	3	1	3	3	2	2	0
3	1	2	1	2	4	1	3	3	2	2	0
3	1	2	1	2	4	1	3	3	2	2	0
3	1	2	1	2	4	1	3	3	2	2	0
3	1	2	1	2	4	1	3	3	2	2	0
3	1	2	1	2	4	1	3	3	2	2	0
3	1	2	1	2	4	1	3	4	2	2	0
4	1	2	1	2	3	1	3	4	2	2	0
4	2	2	1	2	4	1	3	4	2	2	0
3	1	2	1	2	3	1	3	4	2	2	0
4	1	2	1	2	4	4	3	4	2	2	0
3	1	2	1	2	3	1	3	4	3	2	0
3	2	2	1	2	3	1	3	4	2	2	0
3	2	2	1	2	4	1	3	4	2	2	0
3	1	2	1	2	3	4	3	4	2	2	0
3	2	2	1	2	3	1	3	4	2	2	0
3	1	2	1	2	3	1	3	4	2	2	0
4	2	2	2	2	2	1	3	4	1	2	0
3	1	2	1	2	3	1	3	4	2	2	0
3	1	2	1	2	3	1	3	4	2	2	0
3	2	2	1	2	3	1	3	3	2	2	0
3	1	2	1	2	3	1	3	4	2	2	0
3	2	2	1	2	3	1	3	4	2	2	0
3	1	2	1	2	3	1	3	4	2	2	0
3	1	2	1	2	3	1	3	4	2	2	0
3	1	2	1	2	3	1	3	4	2	2	0
3	2	2	1	2	3	1	3	4	2	2	0
3	1	2	1	2	3	1	3	3	2	2	0
4	1	2	1	2	4	4	3	4	2	2	0
3	1	2	1	2	3	4	3	3	2	2	0
3	1	2	1	2	3	1	3	4	2	2	0
3	1	2	1	2	4	1	3	4	2	2	0
3	1	2	1	2	3	1	3	4	2	2	0
3	1	2	1	2	4	1	3	4	2	2	0
3	2	2	1	2	3	1	3	4	2	2	0
4	2	2	1	2	3	1	3	4	2	2	0
3	1	2	1	2	4	1	3	4	2	2	0
3	1	2	1	2	3	1	3	4	2	2	0
3	1	2	1	2	3	1	3	4	2	2	0
3	2	2	1	2	3	4	3	3	2	2	0
3	1	2	1	2	3	1	3	3	2	2	0
3	1	2	1	2	3	1	3	3	2	2	0
3	1	2	1	2	3	1	3	4	2	2	0
3	1	2	1	2	4	1	3	3	2	2	0
3	1	2	1	2	3	1	3	4	2	2	0
2	1	2	1	2	3	1	3	4	2	2	0
3	2	2	1	2	3	1	3	3	2	2	0
3	1	2	1	2	4	1	3	4	2	2	0
3	1	2	1	2	3	1	3	4	2	2	0
3	1	2	1	2	4	1	3	4	2	2	0
3	2	2	1	2	3	1	3	4	2	2	0
3	1	2	1	2	3	1	3	4	2	2	0
3	2	2	1	2	3	1	3	4	2	2	0
3	1	2	1	2	4	1	3	4	2	2	0
3	1	2	1	2	4	1	3	4	2	2	0
3	1	2	1	2	4	1	3	2	2	2	0
3	1	2	1	2	4	1	3	3	2	2	0
3	2	2	2	2	4	4	3	3	2	2	0
3	1	2	1	2	4	1	3	3	2	2	0
3	2	2	1	2	4	4	3	2	2	2	0
3	1	2	1	2	4	1	3	2	2	2
3	1	2	1	2	4	1	3	2	2	2
3	2	2	2	2	4	3	3	3	2	2	1
3	1	2	1	2	3	1	3	2	2	2	1
3	1	2	2	2	4	4	3	3	2	2
4	1	2	2	2	4	1	3	4	2	1	1
3	1	2	2	2	4	4	3	4	2	2	1
2	1	2	2	2	4	4	3	4	2	2	1
1	1	2	2	2	4	1	3	3	2	2
2	1	2	2	2	4	1	3	3	2	1	1
2	1	2	1	2	4	1	3	2	2	2
2	1	1	1	2	4	1	3	2	2	2	1
2	1	1	1	2	4	1	3	4	2	2
1	1	2	1	2	4	1	3	2	2	2
2	1	2	1	2	4	1	3	2	2	2
2	1	2	1	2	4	1	3	2	2	2
2	1	2	1	2	4	1	3	2	2	2
2	1	2	1	2	4	1	3	2	2	2
2	1	2	1	2	3	1	3	2	2	2
2	1	2	1	2	3	1	3	3	2	2
4	1	2	2	2	2	1	3	2	2	2
2	1	2	1	2	4	1	3	2	2	1
1	1	2	1	2	2	1	3	2	2	2
1	1	2	2	2	4	1	3	2	2	2
1	1	2	1	2	4	1	3	2	2	1
2	2	2	1	2	4	1	3	2	2	2
2	1	2	1	2	3	1	3	2	2	2
2	2	2	1	2	4	1	3	2	2	2	1
2	1	2	1	2	3	1	3	2	2	2	1
2	1	2	1	2	4	1	3	2	2	2	1
2	1	2	1	2	4	1	3	2	2	2	1
2	1	2	1	2	3	1	3	2	2	2
2	1	2	1	2	4	4	3	2	2	2	1
2	1	2	2	2	4	1	3	2	2	1
1	2	2	1	2	3	1	3	2	2	2
2	2	2	1	2	4	1	3	2	2	2
2	1	2	2	2	4	1	3	2	2	2
2	1	2	2	2	2	1	3	2	2	2	1
2	2	2	2	2	4	4	3	2	2	2
2	1	2	2	2	4	4	3	2	2	2
2	1	2	1	2	4	4	3	3	2	2
4	1	2	1	2	4	4	3	3	2	2
1	1	2	1	3	4	4	3	3	2	2
2	2	2	1	2	4	4	3	3	2	1
2	1	2	2	2	4	4	3	2	2	2	1
2	2	2	2	2	4	4	3	3	2	2
3	1	2	1	2	4	4	3	2	2	2
2	1	2	2	2	4	4	3	2	2	2	1
2	1	2	2	2	4	4	3	2	2	2
3	2	2	1	2	4	4	3	2	2	2	1
3	1	2	2	2	4	1	3	2	2	2	1
3	1	2	1	2	2	1	3	2	2	2	1
3	1	2	1	2	1	1	3	2	2	2
2	1	2	1	2	1	1	3	2	2	2
3	1	2	1	2	2	1	2	2	2	2
3	1	2	1	2	2	1	2	2	2	2	1
3	1	2	1	2	2	1	3	2	2	2
3	1	2	1	2	2	1	3	2	2	2	1
2	1	2	1	2	1	1	3	1	2	2	1
3	2	1	2	2	3	1	2	2	2	2	1
3	1	2	1	2	1	1	1	2	2	2	1
3	1	2	2	2	2	4	3	2	2	2
3	1	2	1	2	4	4	1	2	2	2
3	1	1	1	2	1	1	3	2	2	2	1
3	2	1	2	2	4	1	1	2	2	2	1
3	2	2	1	2	3	1	2	2	2	2
3	1	2	2	2	4	1	3	2	2	2	1
3	2	2	2	2	3	1	3	2	2	2	1
3	1	2	2	2	2	1	3	2	2	2	1
3	1	2	1	2	4	1	1	2	2	2	1
3	1	1	2	2	2	1	3	2	2	2	1
3	1	2	2	2	2	1	3	2	2	2	1
3	1	2	1	2	2	1	3	2	2	2	1
3	2	2	2	2	2	1	3	2	2	2	1
3	1	2	1	2	2	1	3	2	2	2
3	1	2	1	2	2	1	2	2	2	2
3	1	2	2	2	2	1	2	2	2	2	1
3	2	2	1	2	2	1	3	2	2	2
3	1	2	2	2	2	1	3	2	2	2	1
3	1	2	1	2	2	1	3	2	2	2	1
3	1	2	2	2	2	1	3	2	2	2	1
3	1	2	1	2	2	1	3	2	2	2
3	1	1	2	2	2	1	3	2	2	2
3	2	2	2	2	2	1	3	2	2	2	1
3	1	2	2	2	2	1	3	2	2	2
3	2	2	2	2	2	1	2	2	2	2
3	2	2	2	2	2	1	3	2	2	2
3	1	1	2	2	2	1	3	2	2	2
3	1	2	1	2	2	1	3	2	2	2
3	1	2	1	2	2	1	3	2	2	2
3	1	2	1	2	2	1	3	2	2	2	1
3	1	2	2	2	2	1	3	2	2	2	1
3	2	2	2	2	3	1	1	2	2	2
3	1	2	1	2	2	1	1	2	2	2
3	1	2	1	2	2	1	1	2	2	2	1
3	2	2	2	2	2	1	2	2	2	2
3	1	2	1	2	1	1	1	2	2	2
3	1	2	2	2	2	1	2	2	2	2	1
3	1	2	2	2	2	1	2	2	2	2	1
4	1	1	2	2	1	1	3	2	2	2
3	4	1	3	2	4	2	1	1	2	2
3	4	1	3	2	4	2	1	1	2	2
3	4	1	3	2	1	2	1	1	2	2
4	4	2	2	2	1	2	1	1	2	2
4	1	1	2	3	4	2	3	2	2	2
3	1	1	1	2	1	4	3	1	2	2
3	1	1	1	2	1	4	2	1	2	2
3	1	1	1	3	4	4	3	1	2	2
3	1	1	1	2	1	4	1	1	2	2
2	1	1	1	2	4	4	3	1	2	2
3	1	1	1	2	4	4	3	2	2	2
3	1	1	1	2	4	4	3	1	2	2
3	1	1	1	2	4	4	3	1	2	2
3	1	1	1	2	3	2	3	2	2	2
3	1	1	1	2	4	2	3	1	2	2
3	1	1	1	2	4	2	3	1	2	2
3	1	1	1	2	1	4	3	1	2	2
3	1	1	1	2	4	4	3	1	2	2
3	1	1	1	2	1	2	3	1	2	2
3	1	1	1	2	4	4	3	1	2	2
3	1	1	1	2	4	2	3	1	2	2
3	1	1	1	2	2	4	3	1	2	2
3	1	1	1	2	4	4	1	2	2	2
3	1	1	1	2	1	2	2	1	2	2
3	1	1	1	2	4	4	3	1	2	2
3	1	1	1	2	4	4	3	1	2	2
3	1	1	1	2	4	4	3	1	2	2
3	1	1	1	2	1	4	3	1	2	2
3	1	1	1	2	1	4	3	1	2	2
3	1	1	1	2	4	4	3	1	2	2
3	1	1	1	2	4	4	3	1	2	2
3	1	1	1	2	1	4	3	1	2	2
3	1	1	1	2	4	4	3	1	2	2
3	1	1	1	2	1	4	3	4	2	2
4	1	1	1	2	4	2	3	1	2	2
3	1	1	1	2	4	4	3	1	2	2
3	1	1	1	2	4	2	2	2	2	2
2	1	1	1	2	4	2	3	1	2	2
3	1	1	1	2	4	2	3	1	2	2
3	1	1	1	2	4	4	4	1	2	2
3	1	1	1	2	4	4	3	1	2	2
3	1	1	1	2	4	2	1	2	2	2
4	1	1	1	2	4	3	2	1	2	2
3	1	1	1	2	1	2	2	1	2	2
3	1	1	2	2	4	2	3	1	2	2
3	1	1	1	2	4	3	3	1	2	2
3	1	1	1	2	1	4	2	1	2	2
3	1	1	4	2	4	4	3	1	2	2
3	1	1	1	2	4	4	3	1	2	2
3	1	1	1	2	1	4	3	1	1	2
3	1	1	1	2	1	4	3	1	1	2
3	1	2	1	2	4	4	3	1	2	2
3	1	1	1	2	1	3	3	1	1	2
3	1	1	1	2	4	4	3	1	1	2
3	1	1	1	2	4	4	3	1	2	2
3	1	1	1	2	1	4	3	1	1	2
3	1	2	1	2	4	4	3	1	1	2
3	1	2	1	2	4	4	3	1	2	2
3	1	1	4	2	4	4	3	1	2	2
3	1	1	1	2	4	4	3	1	2	2
4	1	1	1	2	1	4	1	1	2	2
4	1	1	1	2	1	4	3	1	2	2
4	1	1	1	2	1	2	3	1	2	2
4	1	1	1	2	1	4	3	1	1	2
4	1	1	1	2	1	4	3	3	2	2
4	1	1	1	2	1	4	3	1	2	2
